# Supplementary material for: Histidine Enhances the Anticancer Effect of Gemcitabine against Pancreatic Cancer via Disruption of Amino Acid Homeostasis and Oxidant—Antioxidant Balance
Source: Cancers (Basel). 2023 May 3;15(9):2593. doi: 10.3390/cancers15092593 (PMC10177467; doi:10.3390/cancers15092593)
Supplement: Supplementary file 1 [file cancers-15-02593-s001.zip]

Archive with 1 entries (1 files):
- cancers-2213680-supplementary.pdf
